# Supplementary material for: SA-responsive transcription factor GbMYB36 promotes flavonol accumulation in Ginkgo biloba
Source: For Res (Fayettev). 2023 Aug 10;3:19. doi: 10.48130/FR-2023-0019 (PMC11524253; doi:10.48130/FR-2023-0019)
Supplement: Supplementary file 1 — Supplementary data to this article can be found online. [file FR-2023-0019-S1.zip]

Archive with 9 entries (9 files):
- 10.48130_FR-2023-0019-Suppl-FigureS1.docx
- 10.48130_FR-2023-0019-Suppl-FigureS2.docx
- 10.48130_FR-2023-0019-Suppl-FigureS3.docx
- 10.48130_FR-2023-0019-Suppl-FigureS4.docx
- 10.48130_FR-2023-0019-Suppl-FigureS5.docx
- 10.48130_FR-2023-0019-Suppl-FigureS6.docx
- 10.48130_FR-2023-0019-Suppl-TableS1.docx
- 10.48130_FR-2023-0019-Suppl-TableS2.docx
- 10.48130_FR-2023-0019-Suppl-TableS3.docx
